# Supplementary material for: Early Prediction and Prognostic Value of Chronic Critical Illness and Persistent Inflammation, Immunosuppression, and Catabolism Syndrome in Patients with Severe Acute Pancreatitis: A Retrospective Cohort Study
Source: J Clin Med. 2026 Apr 16;15(8):3038. doi: 10.3390/jcm15083038 (PMC13116712; doi:10.3390/jcm15083038)
Supplement: Supplementary file 1 [file jcm-15-03038-s001.zip]

Archive with 1 entries (1 files):
- jcm-4204030-supplementary.pdf
